# Supplementary material for: Field Susceptibility of Almond (Prunus dulcis) Cultivars to Red Leaf Blotch Caused by Polystigma amygdalinum in Apulia (Italy) and Influence of Environmental Conditions
Source: Plants (Basel). 2026 Jan 7;15(2):188. doi: 10.3390/plants15020188 (PMC12845356; doi:10.3390/plants15020188)
Supplement: Supplementary file 1 [file plants-15-00188-s001.zip]

Archive with 1 entries (1 files):
- plants-4037477-supplementary.pdf
